# Supplementary material for: The Mycotoxin Deoxynivalenol Potentiates Intestinal Inflammation by Salmonella Typhimurium in Porcine Ileal Loops
Source: PLoS One. 2011 Aug 31;6(8):e23871. doi: 10.1371/journal.pone.0023871 (PMC3166085; doi:10.1371/journal.pone.0023871)
Supplement: Table S1 — Results of micro-array analysis of Salmonella Typhimurium exposed to 0.250 µg/mL of deoxynivalenol. (XLS) [file pone.0023871.s001.xls]

## Sheet: Blad1
Table S1. Results of micro-array analysis of Salmonella Typhimurium exposed to 0.250 µg/mL of deoxynivalenol
	Gene	Fold Change	Function
		Amino acid transport and metabolism
STM2984	csdA	3.55979	similar to E. coli orf, hypothetical protein (AAC75852.1); Blastp hit to AAC75852.1 (401 aa), 89% identity in aa 1 - 401; putative selenocysteine lyase [Salmonella typhimurium LT2].
STM2163	yehX	2.5854	Putative RBS for yehX; RegulonDB:STMS1H002307
STM0426	phnV	2.22955	Putative RBS for phnV; RegulonDB:STMS1H000774
STM0532	arcC	1.87783	similar to E. coli putative carbamate kinase (AAC73623.1); Blastp hit to AAC73623.1 (297 aa), 86% identity in aa 1 - 297; putative carbamate kinase [Salmonella typhimurium LT2].
STM3022		1.69459
STM1743	oppD	1.65466	ABC superfamily (atp-binding); oligopeptide transport ATP-binding protein OPPD. (SW:OPPD_SALTY); oligopeptide transport protein [Salmonella typhimurium LT2].
STM0663	gltK	0.6583	Putative RBS for gltK; RegulonDB:STMS1H000984
STM1358	aroD	0.638323	similar to E. coli 3-dehydroquinate dehydratase (AAC74763.1); Blastp hit to AAC74763.1 (252 aa), 80% identity in aa 1 - 252; 3-dehydroquinate dehydratase [Salmonella typhimurium LT2].
STM2355	argT	0.562268	ABC superfamily (bind_prot); lysine-arginine-ornithine-binding periplasmic protein precursor(LAO-binding protein). (SW:ARGT_SALTY); lysine/arginine/ornithine transport protein [Salmonella typhimurium LT2].
STM4326	aspA	0.43756	similar to E. coli aspartate ammonia-lyase (aspartase) (AAC77099.1); Blastp hit to AAC77099.1 (493 aa), 97% identity in aa 16 - 493; aspartate ammonia-lyase; aspartase [Salmonella typhimurium LT2].
STM2970	sdaC	0.398946	similar to E. coli probable serine transporter (AAC75838.1); Blastp hit to AAC75838.1 (429 aa), 95% identity in aa 1 - 429; putative HAAAP family serine transport protein [Salmonella typhimurium LT2].
		Carbohydrate transport and metabolism
STM2546	suhB	4.46265	similar to E. coli enhances synthesis of sigma32 in mutant; extragenic suppressor, may modulate RNAse III lethal action (AAC75586.1); Blastp hit to AAC75586.1 (267 aa), 97% identity in aa 1 - 267; inositol monophosphatase [Salmonella typhimurium LT2].
STM4290	proP	2.87516	Ortholog of E. coli low-affinity transport system; proline permease II (AAC77072.1); Blastp hit to AAC77072.1 (500 aa), 95% identity in aa 1 - 500
STM2815	emrB	2.45768	similar to E. coli multidrug resistance; probably membrane translocase (AAC75733.1); Blastp hit to AAC75733.1 (512 aa), 95% identity in aa 1 - 512; putative MFS superfamily multidrug transport protein [Salmonella typhimurium LT2].
STM0491	gsk	1.97489	Ortholog of E. coli inosine-guanosine kinase (AAC73579.1); Blastp hit to AAC73579.1 (434 aa), 94% identity in aa 1 - 434
STM0968	ycaD	1.6483	similar to E. coli putative transport (AAC73984.1); Blastp hit to AAC73984.1 (382 aa), 88% identity in aa 1 - 382; putative MFS family transport protein [Salmonella typhimurium LT2].
STM1467	manA	0.634227	mannose-6-phosphate isomerase. (SW:MANA_SALTY); mannose-6-phosphate isomerase [Salmonella typhimurium LT2].
STM4230	malK	0.49644	bifunctional; ABC superfamily (atp_bind); maltose/maltodextrin transport ATP-binding protein malk. (SW:MALK_SALTY); maltose transport protein; phenotypic repressor of mal operon [Salmonella typhimurium
STM2300		0.392825
STM0007	talB	0.391438	similar to E. coli transaldolase B (AAC73119.1); Blastp hit to AAC73119.1 (317 aa), 94% identity in aa 1 - 317; transaldolase B [Salmonella typhimurium LT2].
STM4087	glpF	0.264592	similar to E. coli facilitated diffusion of glycerol (AAC76909.1); Blastp hit to AAC76909.1 (281 aa), 92% identity in aa 1 - 281; glycerol diffusion MIP channel [Salmonella typhimurium LT2].
		Cell motility and secretion
STM1960	fliD	0.556154	flagellar biosynthesis; enables filament assembly; flagellar hook-associated protein 2 (HAP2) (filament CAP protein)(flagellar CAP protein). (SW:FLID_SALTY); filament capping protein [Salmonella typhimurium LT2].
STM1184	flgL	0.467464	S. typhimurium flagellar hook-associated protein 3 (HAP3) (hook-filament junctionprotein). (SW:FLGL_SALTY)
STM2894	invC	0.425871	secretory proteins; probable ATP synthase SPAL. (SW:SPAL_SALTY); surface presentation of antigens [Salmonella typhimurium LT2].
STM1626	trg	0.316337	ribose and galactose sensor receptor; similar to E. coli methyl-accepting chemotaxis protein III, ribose sensor receptor (AAC74503.1); Blastp hit to AAC74503.1 (546 aa), 79% identity in aa 6 - 526; methyl-accepting
		Cell envelope biogenesis and OM
STM3724	kdtA	2.45349	KDO transferase; similar to E. coli 3-deoxy-D-manno-octulosonic-acid transferase (KDO transferase) (AAC76657.1); Blastp hit to AAC76657.1 (425 aa), 96% identity in aa 1 - 425; 3-deoxy-D-manno-octulosonic-acid transferase [Salmonella typhimurium LT2].
STM0666	lnt	2.13598	copper homeostasis protein; inner membrane; similar to E. coli apolipoprotein N-acyltransferase, copper homeostasis protein, inner membrane (AAC73758.1); Blastp hit to AAC73758.1 (512 aa), 89% identity in aa 1 - 512; apolipoprotein N-acyltransferase [Salmonella typhimurium LT2].
STM2439	yfeL	2.11813	penicillin-binding protein; hypothetical 20.5 Kda protein in pdxK-cysM intergenic region. (SW:YFEL_SALTY); putative membrane carboxypeptidase [Salmonella typhimurium LT2].
STM0125	mraY	1.69414	similar to E. coli phospho-N-acetylmuramoyl-pentapeptide transferase? (AAC73198.1); Blastp hit to AAC73198.1 (360 aa), 97% identity in aa 1 - 360; phospho-N-acetylmuramoyl-pentapeptide transferase
STM2079	wzzB	1.56765	Putative RBS for wzzB; RegulonDB:STMS1H002228
STM3031		0.654256
STM2298	pmrF	0.629286	similar to E. coli putative sugar transferase (AAC75314.1); Blastp hit to AAC75314.1 (322 aa), 87% identity in aa 1 - 318; putative glycosyl transferase [Salmonella typhimurium LT2].
STM2080	udg	0.455129	S. typhimurium UDP-glucose 6-dehydrogenase. (SW:UDG_SALTY)
STM2089	rfbJ	0.434289	Putative RBS for rfbJ; RegulonDB:STMS1H002236
STM2301	pqaB	0.427293	PqaB; affects polymycin B resistance and lipopolysaccharide synthesis; similar to E. coli orf, hypothetical protein (AAC75317.1); Blastp hit to AAC75317.1 (550 aa), 71% identity in aa 1 - 550; putative melittin resistance protein [Salmonella typhimurium LT2].
STM1732	ompW	0.379469	colicin S4 receptor; putative transporter; similar to E. coli putative outer membrane protein (AAC74338.1); Blastp hit to AAC74338.1 (212 aa), 88% identity in aa 1 - 212; outer membrane protein W [Salmonella Typhimurium LT2
STM2299	yfbG	0.335264	hypothetical 73.6 Kda protein in ais-pmrD intergenic region. (SW:YFBG_SALTY); putative transformylase [Salmonella typhimurium LT2].
		Coenzyme metabolism
STM0806	moaE	1.73779	similar to E. coli molybdopterin converting factor, subunit 2 (AAC73872.1); Blastp hit to AAC73872.1 (150 aa), 91% identity in aa 1 - 150; molybdopterin converting factor, subunit 2 [Salmonella typhimurium LT2].
STM0422	dxs	1.52483	Ortholog of E. coli 1-deoxyxylulose-5-phosphate synthase; flavoprotein (AAC73523.1); Blastp hit to AAC73523.1 (620 aa), 96% identity in aa 1 - 620
		Drug/analog resistance
STM2815	emrB	2.45768	similar to E. coli multidrug resistance; probably membrane translocase (AAC75733.1); Blastp hit to AAC75733.1 (512 aa), 95% identity in aa 1 - 512; putative MFS superfamily multidrug transport protein [Salmonella typhimurium LT2].
STM2814	emrA	2.35242	similar to E. coli multidrug resistance secretion protein (AAC75732.1); Blastp hit to AAC75732.1 (390 aa), 89% identity in aa 1 - 390; multidrug resistance secretion protein [Salmonella typhimurium LT2].
		Energy production and conversion
STM3875	mioC	3.42172	similar to E. coli initiation of chromosome replication (AAC76765.1); Blastp hit to AAC76765.1 (147 aa), 87% identity in aa 1 - 147; initiation of chromosome replication [Salmonella typhimurium LT2].
STM4283	gltP	1.56832	Ortholog of E. coli glutamate-aspartate symport protein (AAD13460.1); Blastp hit to AAD13460.1 (437 aa), 94% identity in aa 1 - 435
STM2323	nuoG	0.61532	nadh dehydrogenase I chain G. (SW:NUOG_SALTY); NADH dehydrogenase I chain G [Salmonella typhimurium LT2].
STM1569	fdnH	0.612291	nitrate-inducible; similar to E. coli formate dehydrogenase-N, nitrate-inducible, iron-sulfur beta subunit (AAD13439.1); Blastp hit to AAD13439.1 (294 aa), 93% identity in aa 1 - 294; formate dehydrogenase-N, Fe-S beta subunit [Salmonella typhimurium LT2].
STM3149	hybA	0.598475	initially thought to be hydrogenase-2 small subunit which now identified as hybO; similar to E. coli hydrogenase-2 small subunit (AAC76032.1); Blastp hit to AAC76032.1 (328 aa), 95% identity in aa 1 - 328; unknown [Salmonella typhimurium LT2].
STM2326	nuoC	0.546837	nadh dehydrogenase I chain C/D. (SW:NUCD_SALTY); NADH dehydrogenase I chain C,D [Salmonella typhimurium LT2].
STM1749	adhE	0.524785	similar to E. coli CoA-linked acetaldehyde dehydrogenase and iron-dependent alcohol dehydrogenase; pyruvate-formate-lyase deactivase (AAC74323.1); Blastp hit to AAC74323.1 (891 aa), 97% identity in aa 1 - 891; iron-dependent alcohol dehydrogenase of the multifunctional alcohol dehydrogenase AdhE [Salmonella typhimurium LT2].
STM2327	nuoB	0.512374	similar to E. coli NADH dehydrogenase I chain B (AAC75347.1); Blastp hit to AAC75347.1 (220 aa), 99% identity in aa 1 - 220; NADH dehydrogenase I chain B [Salmonella typhimurium LT2].
STM0735	sdhB	0.51159	Ortholog of E. coli succinate dehydrogenase, iron sulfur protein (AAC73818.1); Blastp hit to AAC73818.1 (238 aa), 96% identity in aa 1 - 238
STM2337	ackA	0.499517	propionate kinase 2; similar to E. coli acetate kinase (AAC75356.1); Blastp hit to AAC75356.1 (400 aa), 97% identity in aa 1 - 400; acetate kinase A [Salmonella typhimurium LT2].
STM2316	nuoN	0.48786	similar to E. coli NADH dehydrogenase I chain N (AAC75336.1); Blastp hit to AAC75336.1 (425 aa), 95% identity in aa 1 - 425; NADH dehydrogenase I chain N [Salmonella typhimurium LT2].
STM1570	fdnG	0.483848	similar to E. coli formate dehydrogenase-N, nitrate-inducible, alpha subunit (AAD13438.1); Blastp hit to AAD13438.1 (1015 aa), 93% identity in aa 1 - 1015; contains selenocysteine tRNA suppressible codon; putative molybdopterin oxidoreductases [Salmonella typhimurium LT2].
STM2322	nuoH	0.467828	nadh dehydrogenase I chain H. (SW:NUOH_SALTY); NADH dehydrogenase I chain H [Salmonella typhimurium LT2].
STM2317	nuoM	0.449824	similar to E. coli NADH dehydrogenase I chain M (AAC75337.1); Blastp hit to AAC75337.1 (509 aa), 96% identity in aa 1 - 509; NADH dehydrogenase I chain M [Salmonella typhimurium LT2].
STM0732	sdhC	0.447988	similar to E. coli succinate dehydrogenase, cytochrome b556 (AAC73815.1); Blastp hit to AAC73815.1 (129 aa), 92% identity in aa 1 - 129; succinate dehydrogenase, cytochrome b556 [Salmonella typhimurium LT2].
STM0741	cydB	0.445366	similar to E. coli cytochrome d terminal oxidase polypeptide subunit II (AAC73828.1); Blastp hit to AAC73828.1 (379 aa), 92% identity in aa 1 - 379; cytochrome d terminal oxidase polypeptide subunit II [Salmonella typhimurium LT2].
STM2318	nuoL	0.427457	similar to E. coli NADH dehydrogenase I chain L (AAC75338.1); Blastp hit to AAC75338.1 (613 aa), 94% identity in aa 1 - 613; NADH dehydrogenase I chain L [Salmonella typhimurium LT2].
STM0153	aceF	0.397365	dihydrolipoyltransacetylase component; similar to E. coli pyruvate dehydrogenase (dihydrolipoyltransacetylase component) (AAC73226.1); Blastp hit to AAC73226.1 (630 aa), 93% identity in aa 1 - 630; pyruvate dehydrogenase [Salmonella typhimurium LT2].
STM0152	aceE	0.362172	similar to E. coli pyruvate dehydrogenase (decarboxylase component) (AAC73225.1); Blastp hit to AAC73225.1 (887 aa), 96% identity in aa 1 - 887; pyruvate dehydrogenase, decarboxylase component [Salmonella typhimurium LT2].
STM0973	pflB	0.347197	Putative RBS for pflB; RegulonDB:STMS1H001259
STM3500	pckA	0.331849	phosphoenolpyruvate carboxykinase [ATP]. (SW:PPCK_SALTY); phosphoenolpyruvate carboxykinase [Salmonella typhimurium LT2].
STM0733	sdhD	0.286475	Ortholog of E. coli succinate dehydrogenase, hydrophobic subunit (AAC73816.1); Blastp hit to AAC73816.1 (115 aa), 94% identity in aa 1 - 115
		Global regulatory function
STM2546	suhB	4.46265	similar to E. coli enhances synthesis of sigma32 in mutant; extragenic suppressor, may modulate RNAse III lethal action (AAC75586.1); Blastp hit to AAC75586.1 (267 aa), 97% identity in aa 1 - 267; inositol monophosphatase [Salmonella typhimurium LT2].
STM0398	phoR	1.62859	Ortholog of E. coli positive and negative sensor protein for pho regulon (AAC73503.1); Blastp hit to AAC73503.1 (431 aa), 90% identity in aa 1 - 431
STM3466	crp	0.583478	catabolite gene activator (CAMP receptor protein) (CAMP-regulatoryprotein). (SW:CRP_SALTY); catabolite activator protein (CAP); cyclic AMP receptor protein (CRP family) [Salmonella typhimurium LT2].
		Inorganic ion transport and metabolism
STM1483	ydgE	2.48227	similar to E. coli possible chaperone (AAC74671.1); Blastp hit to AAC74671.1 (109 aa), 84% identity in aa 3 - 109; putative membrane transporter of cations and cationic drugs [Salmonella typhimurium LT2].
STM0425	thiI	1.97727
STM0492	ybaL	1.93583	similar to E. coli putative transport protein (AAC73580.1); Blastp hit to AAC73580.1 (558 aa), 94% identity in aa 1 - 556; putative CPA2 family transport protein [Salmonella typhimurium LT2].
		Islands
STM3759	marT	2.29753	Pathogenicity island encoded protein: SPI3; putative transcriptional regulator MarT (gi|4324612); putative transcriptional regulatory protein [Salmonella typhimurium LT2].
STM0426	phnV	2.22955	Putative RBS for phnV; RegulonDB:STMS1H000774
STM3758	fidL	2.15442	Pathogenicity island encoded protein: SPI3; FidL (gi|4324611); putative inner membrane protein [Salmonella typhimurium LT2].
STM0859		1.7338
STM0276		0.684795
STM3031		0.654256
STM2763		0.644779
STM1380	orf32	0.621588	proline iminopeptidase like protein (gi|1526980); putative hydrolase or acyltransferase [Salmonella typhimurium LT2].
STM4200		0.615527
STM2694		0.583175	Putative RBS for STM2694; RegulonDB:STMS1H002780
STM3762	cigR	0.577116	Pathogenicity island encoded protein: SPI3; CigR (gi|4324614); putative inner membrane protein [Salmonella typhimurium LT2].
STM1184	flgL	0.467464	S. typhimurium flagellar hook-associated protein 3 (HAP3) (hook-filament junctionprotein). (SW:FLGL_SALTY)
STM2089	rfbJ	0.434289	Putative RBS for rfbJ; RegulonDB:STMS1H002236
STM2894	invC	0.425871	secretory proteins; probable ATP synthase SPAL. (SW:SPAL_SALTY); surface presentation of antigens [Salmonella typhimurium LT2].
STM2038	pduA	0.396766	polyhedral bodies; propanediol utilization protein PDUA. (SW:PDUA_SALTY); propanediol utilization protein [Salmonella typhimurium LT2].
STM2882	sipA	0.367162	SipA (gi|1172128); cell invasion protein [Salmonella typhimurium LT2].
STM4215		0.362743	Putative RBS for STM4215; RegulonDB:STMS1H004122
		Nucleotide transport and metabolism
STM3167		0.536925
		pSLT
PSLT076	traY	0.528867
		Signal transduction
STM2672	yfiN	2.66188	Ortholog of E. coli orf, hypothetical protein (AAC75653.1); Blastp hit to AAC75653.1 (408 aa), 75% identity in aa 2 - 405
STM1987		1.87662
STM0398	phoR	1.62859	Ortholog of E. coli positive and negative sensor protein for pho regulon (AAC73503.1); Blastp hit to AAC73503.1 (431 aa), 90% identity in aa 1 - 431
STM3466	crp	0.583478	catabolite gene activator (CAMP receptor protein) (CAMP-regulatoryprotein). (SW:CRP_SALTY); catabolite activator protein (CAP); cyclic AMP receptor protein (CRP family) [Salmonella typhimurium LT2].
STM2314		0.293182
SPI1 to SPI5		SPI1 to SPI5
STM3759	marT	2.29753	Pathogenicity island encoded protein: SPI3; putative transcriptional regulator MarT (gi|4324612); putative transcriptional regulatory protein [Salmonella typhimurium LT2].
STM3758	fidL	2.15442	Pathogenicity island encoded protein: SPI3; FidL (gi|4324611); putative inner membrane protein [Salmonella typhimurium LT2].
STM1380	orf32	0.621588	proline iminopeptidase like protein (gi|1526980); putative hydrolase or acyltransferase [Salmonella typhimurium LT2].
STM3762	cigR	0.577116	Pathogenicity island encoded protein: SPI3; CigR (gi|4324614); putative inner membrane protein [Salmonella typhimurium LT2].
STM2894	invC	0.425871	secretory proteins; probable ATP synthase SPAL. (SW:SPAL_SALTY); surface presentation of antigens [Salmonella typhimurium LT2].
STM2882	sipA	0.367162	SipA (gi|1172128); cell invasion protein [Salmonella typhimurium LT2].
		Surface structure
STM1960	fliD	0.556154	flagellar biosynthesis; enables filament assembly; flagellar hook-associated protein 2 (HAP2) (filament CAP protein)(flagellar CAP protein). (SW:FLID_SALTY); filament capping protein [Salmonella typhimurium LT2].
STM1184	flgL	0.467464	S. typhimurium flagellar hook-associated protein 3 (HAP3) (hook-filament junctionprotein). (SW:FLGL_SALTY)
		Translation, ribosomal structure and biogenesis
STM2222	rsuA	2.8963	similar to E. coli 16S pseudouridylate 516 synthase (AAC75244.1); Blastp hit to AAC75244.1 (231 aa), 94% identity in aa 1 - 230; 16S rRNA pseudouridylate 516 synthase [Salmonella typhimurium LT2].
STM1187	rluC	1.85239	similar to E. coli orf, hypothetical protein (AAC74170.1); Blastp hit to AAC74170.1 (319 aa), 97% identity in aa 1 - 319; 23S rRNA pseudouridylate synthase [Salmonella typhimurium LT2].
STM0882	ybjF	1.71895	similar to E. coli putative enzyme (AAC73946.1); Blastp hit to AAC73946.1 (375 aa), 87% identity in aa 1 - 372; putative tRNA (uracil-5-)-methyltransferase [Salmonella typhimurium LT2].
STM3220	ygjO	1.62837	Putative RBS for ygjO; RegulonDB:STMS1H003248
STM2648	yfiF	1.61498	Putative RBS for yfiF; RegulonDB:STMS1H002741
STM1784	ychF	1.53135	similar to E. coli putative GTP-binding protein (AAC74287.1); Blastp hit to AAC74287.1 (363 aa), 95% identity in aa 1 - 363; putative GTP-binding protein [Salmonella typhimurium LT2].
STM1167	rimJ	0.564454	similar to E. coli acetylation of N-terminal alanine of 30S ribosomal subunit protein S5 (AAC74150.1); Blastp hit to AAC74150.1 (194 aa), 95% identity in aa 1 - 194; acetylation of N-terminal alanine of 30S ribosomal subunit protein S5 [Salmonella typhimurium LT2].
STM1334	infC	0.477298	translation initiation factor IF-3. (SW:IF3_SALTY); protein chain initiation factor IF-3 [Salmonella typhimurium LT2].
STM3285	rbfA	0.382364	role in processing of 10S rRNA; similar to E. coli ribosome-binding factor A (AAC76201.1); Blastp hit to AAC76201.1 (133 aa), 97% identity in aa 1 - 133; ribosome-binding factor [Salmonella typhimurium LT2].
STM3284	truB	0.369484	similar to E. coli tRNA pseudouridine 5S synthase (AAC76200.1); Blastp hit to AAC76200.1 (314 aa), 93% identity in aa 1 - 314; tRNA pseudouridine 5S synthase [Salmonella typhimurium LT2].
STM3433	rplP	0.199434	similar to E. coli 50S ribosomal subunit protein L16 (AAC76338.1); Blastp hit to AAC76338.1 (136 aa), 98% identity in aa 1 - 136; 50S ribosomal subunit protein L16 [Salmonella typhimurium LT2].
STM3434	rpsC	0.172854	similar to E. coli 30S ribosomal subunit protein S3 (AAC76339.1); Blastp hit to AAC76339.1 (233 aa), 100% identity in aa 1 - 233; 30S ribosomal subunit protein S3 [Salmonella typhimurium LT2].
		Transcription
STM3064	iciA	2.41378	LysR family; similar to E. coli replication initiation inhibitor, binds to 13-mers at oriC (AAC75953.1); Blastp hit to AAC75953.1 (297 aa), 97% identity in aa 1 - 297; inhibitor of replication initiation; transcriptional regulator of dnaA and argK [Salmonella typhimurium LT2].
STM3759	marT	2.29753	Pathogenicity island encoded protein: SPI3; putative transcriptional regulator MarT (gi|4324612); putative transcriptional regulatory protein [Salmonella typhimurium LT2].
STM1588	yncC	1.85784	similar to E. coli orf, hypothetical protein (AAC74532.1); Blastp hit to AAC74532.1 (240 aa), 58% identity in aa 20 - 238; putative gntR family regulatory protein [Salmonella typhimurium LT2].
STM3662	xylR	1.77198	AraC/XylS family; similar to E. coli putative regulator of xyl operon (AAC76593.1); Blastp hit to AAC76593.1 (392 aa), 92% identity in aa 1 - 392; xylose operon regulatory protein [Salmonella typhimurium LT2].
STM0859		1.7338
STM0959	lrp	0.573118	S. typhimurium leucine-responsive regulatory protein. (SW:LRP_SALTY)
STM0516	allR	0.54647	similar to E. coli putative regulator (AAC73608.1); Blastp hit to AAC73608.1 (271 aa), 91% identity in aa 1 - 268; putative regulatory protein [Salmonella typhimurium LT2].
		Unknown function
STM1282	yeaK	2.13639	similar to E. coli orf, hypothetical protein (AAC74857.1); Blastp hit to AAC74857.1 (167 aa), 87% identity in aa 1 - 165; putative cytoplasmic protein [Salmonella typhimurium LT2].
STM4288	phnB	1.86138	Putative RBS for phnB; RegulonDB:STMS1H004185
STM3364	yhcP	1.67779	similar to E. coli orf, hypothetical protein (AAC76272.1); Blastp hit to AAC76272.1 (655 aa), 92% identity in aa 1 - 655; putative inner membrane protein [Salmonella typhimurium LT2].
STM3065	yggE	1.67294	similar to E. coli putative actin (AAC75959.1); Blastp hit to AAC75959.1 (246 aa), 88% identity in aa 1 - 245; putative periplasmic immunogenic protein [Salmonella typhimurium LT2].
STM1701	yciW	1.56914	similar to E. coli putative oxidoreductase (AAC74369.1); Blastp hit to AAC74369.1 (401 aa), 51% identity in aa 27 - 350; putative cytoplasmic protein [Salmonella typhimurium LT2].
STM0276		0.684795
STM2335	yfbU	0.67814	similar to E. coli orf, hypothetical protein (AAC75354.1); Blastp hit to AAC75354.1 (170 aa), 95% identity in aa 7 - 170; putative cytoplasmic protein [Salmonella typhimurium LT2].
STM3332	yhcG	0.569558	similar to E. coli orf, hypothetical protein (AAC76252.1); Blastp hit to AAC76252.1 (375 aa), 55% identity in aa 115 - 164; putative cytoplasmic protein [Salmonella typhimurium LT2].
STM3176	ygiW	0.515794	similar to E. coli orf, hypothetical protein (AAC76060.1); Blastp hit to AAC76060.1 (130 aa), 89% identity in aa 1 - 130; putative outer membrane protein [Salmonella typhimurium LT2].
